# Supplementary material for: A Review of Evidence-Based Recommendations for Pericoronitis Management and a Systematic Review of Antibiotic Prescribing for Pericoronitis among Dentists: Inappropriate Pericoronitis Treatment Is a Critical Factor of Antibiotic Overuse in Dentistry
Source: Int J Environ Res Public Health. 2021 Jun 24;18(13):6796. doi: 10.3390/ijerph18136796 (PMC8296928; doi:10.3390/ijerph18136796)
Supplement: Supplementary file 1 [file ijerph-18-06796-s001.zip]

Archive with 1 entries (1 files):
- ijerph-1237553-supplementary.pdf
